# Supplementary material for: Orthodontic Treatment Needs in Children with Autism Spectrum Disorder
Source: J Clin Med. 2025 Oct 31;14(21):7743. doi: 10.3390/jcm14217743 (PMC12610464; doi:10.3390/jcm14217743)
Supplement: Supplementary file 1 [file jcm-14-07743-s001.zip]

Archive with 1 entries (1 files):
- jcm-3945607-supplementary.pdf
